# Supplementary material for: Research on sublevel open stoping recovery processes of inclined medium-thick orebody on the basis of physical simulation experiments
Source: PLoS One. 2020 May 20;15(5):e0232640. doi: 10.1371/journal.pone.0232640 (PMC7239441; doi:10.1371/journal.pone.0232640)
Supplement: S1 File — (XLSX) [file pone.0232640.s001.xlsx]

## Sheet: 1-Experimanet result
Plan No	Lower stope footwall dip angle (°)	Footwall surface roughness	Loading drift interval	Ring burden	Recovery
	°		m	m	%
1	30	0.95	5	4	70.89
2	35	0.95	5	4	77.08
4	45	0.95	5	4	81.89
5	50	0.95	5	4	82
6	55	0.95	5	4	81.97
7	30	0.95	5	2	70.27
8	35	0.95	5	2	74.03
10	45	0.95	5	2	80.49
11	50	0.95	5	2	81.43
12	55	0.95	5	2	81.6
15	40	0.45	5	2	88.04
16	45	0.45	5	2	85.3
17	50	0.45	5	2	84.83
18	55	0.45	5	2	85.31
19	30	0.45	5	4	77.62
20	35	0.45	5	4	87.56
22	45	0.45	5	4	86.34
23	50	0.45	5	4	84.55
25	30	0.45	4	4	81.31
26	35	0.45	4	4	84.72
27	40	0.45	4	4	84.93
28	45	0.45	4	4	84.52
29	50	0.45	4	4	83.87
30	55	0.45	4	4	83.7
31	30	0.45	4	2	81.31
33	40	0.45	4	2	85.55
34	45	0.45	4	2	86.25
35	50	0.45	4	2	83.87
36	55	0.45	4	2	82.7
37	30	0.95	4	4	70.06
38	35	0.95	4	4	74.19
39	40	0.95	4	4	80.2
40	45	0.95	4	4	79.35
41	50	0.95	4	4	79.47
42	55	0.95	4	4	78.76
43	30	0.95	4	2	70.01
44	35	0.95	4	2	71.66
46	45	0.95	4	2	74.8
47	50	0.95	4	2	74.03
48	55	0.95	4	2	75.06
50	35	0.45	6	4	89.42
51	40	0.45	6	4	90.67
52	45	0.45	6	4	88.94
53	50	0.45	6	4	85.67
57	40	0.45	6	2	89.71
58	45	0.45	6	2	84.12
60	55	0.45	6	2	86.34
62	35	0.95	6	4	79.67
64	45	0.95	6	4	83.42
65	50	0.95	6	4	84.78
66	55	0.95	6	14	84.11
68	35	0.95	6	2	76.89
70	45	0.95	6	2	85.01
71	50	0.95	6	2	85.3
72	55	0.95	6	2	86.1
73	30	0.7	4	2	75.89
74	35	0.7	4	2	78.31
75	40	0.7	4	2	79.67
76	45	0.7	4	2	80.05
77	50	0.7	4	2	79.89
78	55	0.7	4	2	78.9
79	30	0.7	4	4	75.97
80	35	0.7	4	4	79.45
81	40	0.7	4	4	82.31
82	45	0.7	4	4	81.98
84	55	0.7	4	4	81.16
86	35	0.7	5	2	80.98
88	45	0.7	5	2	82.98
89	50	0.7	5	2	82.96
90	55	0.7	5	2	83.56
91	30	0.7	5	4	74.35
92	35	0.7	5	4	82.45
93	40	0.7	5	4	85.89
94	45	0.7	5	4	84.12
95	50	0.7	5	4	83.67
96	55	0.7	5	4	82.56
98	35	0.7	6	2	83.34
100	45	0.7	6	2	84.94
101	50	0.7	6	2	85.56
102	55	0.7	6	2	86.22
104	35	0.7	6	4	84.56
105	40	0.7	6	4	88.01
106	45	0.7	6	4	85.97
107	50	0.7	6	4	85.12
108	55	0.7	6	14	83.87
113	50	0.45	4	1	83.67
114	55	0.45	4	1	81.65
117	40	0.45	5	1	87.89
118	45	0.45	5	1	84.21
119	50	0.45	5	1	84.97
120	55	0.45	5	1	87.13
123	40	0.45	6	1	89.21
125	50	0.45	6	1	85.58
126	55	0.45	6	1	89.28
127	30	0.7	4	1	75.76
128	35	0.7	4	1	77.24
129	40	0.7	4	1	76.89
130	45	0.7	4	1	79.02
131	50	0.7	4	1	77.67
134	35	0.7	5	1	78.61
136	45	0.7	5	1	81.04
137	50	0.7	5	1	81.54
138	55	0.7	5	1	84.68
140	35	0.7	6	1	82.06
142	45	0.7	6	1	83.87
143	50	0.7	6	1	85.67
144	55	0.7	6	1	89.01
145	30	0.95	4	1	70.12
146	35	0.95	4	1	70.45
147	40	0.95	4	1	70.03
151	30	0.95	5	1	70.08
152	35	0.95	5	1	71.03
153	40	0.95	5	1	79.78
154	45	0.95	5	1	79.06
156	55	0.95	5	1	81.43
158	35	0.95	6	1	74.31
161	50	0.45	6	1	86.1
162	55	0.45	6	1	88.32

## Sheet: 2-Fig.4  data
Footwall side hole caving angle	Loding ore weight	Recovery ore weight	Loas oreweight	Recovery
°	kg	kg	kg	%
30	41.4	29.35	11.75	70.89
35	40.05	30.875	8.55	77.075
40	38.75	32.4	6	83.61
45	34.45	28.21	5.99	81.89
50	31.83	26.1	5.35	82
55	30.794	25.241	5.122	81.97

## Sheet: 3-Fig.5 Data
Footwall side hole caving angle	fine sand paper f=0.45 loss weight	coruse sand paper f=0.7 loss weight	minearal granuals f=0.9 loss weight	fine sand paper f=0.45 Recovery ratio	coruse sand paper f=0.7 Recovery ratio	minearal granuals f=0.9 Recovery ratio
°	kg	kg	kg	%	%	%
30	9.75	10.5	11.75	77.62	74.35	70.89
35	4.9	7.2	8.55	87.56	82.45	77.08
40	4.6	5.4	6	88.59	85.89	83.61
45	4.94	5.51	5.99	86.34	84.12	81.89
50	5.13	5.2	5.35	84.55	83.67	82
55	5.217	5.16	5.122	83.58	82.56	81.97

## Sheet: 4 Fig.6data
Footwall side hole caving angle	burden =4m weight	burden =2m weight	burden =1m weight	burden =4m recovery ratio	burden =2m recovery ratio	burden =1m recovery ratio
°	kg	kg	kg	%	%	%
30	12.35	12.25	11.75	70.08	70.27	70.89
35	10.65	10.35	8.55	71.03	74.03	77.075
40	6.98	6.85	6	79.78	81.85	83.61
45	6.85	6.65	5.99	79.06	80.49	81.89
50	6.2	5.876	5.35	81.09	81.43	82
55	5.5	5.277	5.122	81.43	81.6	81.97

## Sheet: 5-Fig .7 data
Footwall side hole caving angle °	Loading Drift Interval=5(m)	Loading Drift Interval=6(m)	Loading Drift Interva=7.5(m) Recovery	Loading Drift Interval=5m Recovery	Loading Drift Interval=6 m Recovery ratio	Loading Drift Interva=7.5 Recovery ratio
Unit	kg	kg	kg	%	%	%
30	12.214	11.75	11.02	70.06	70.89	70.91
35	10.135	8.55	8.01	74.19	77.075	79.67
40	7.418	6	5.56	80.2	83.61	85.78
45	7.201	5.99	5.23	79.35	81.89	83.42
50	6.374	5.35	5.01	79.47	82	84.78
55	6.24	5.122	4.98	78.76	81.97	84.11

## Sheet: 8-Fig.8 data
Dataset number	measured recovery ratio	Predicted recovery ratio	Relatively error
	%	%	%
1	85.59	84.92	0.779
2	74.58	74.64	0.079
3	87.64	88.28	0.732
4	75.91	77.57	2.193
5	81.87	82.11	0.289
6	76.56	77.45	1.169
7	80.35	78.28	2.582
8	82.9	81.75	1.384
9	80.09	78.94	1.44

## Sheet: 9-Table 1 data
In-situ Size/cm	<10	10~20	20~30	30~40	40~50	50~60	60~70	70~80	80~90	90~100
Test Size/mm	<2	43865	43927	43990	44053	44116	44179	14-16	16~18	18~20
Ratio	0.73	10.19	10.85	11.07	15.76	16.2	16.81	14.42	3.81	0.15

## Sheet: 10-Dimentional data 
recorver_rate	Footwall side hole caving angle	Footwall surface roughness	Loading drift interval	Ring burden	Unstandardized Predicted Value	Unstandardized Residual	Deleted Residual	Adjusted Predicted Value	Standardized Predicted Value	Standardized Residual	Studentized Residual	Studentized Deleted Residual	Standard Error of Predicted Value	Mahalanobis Distance	Cook's Distance	Centered Leverage Value
70.89	30	0.95	5	4	75.4829	-4.5929	-4.79434	75.6843	-1.38793	-1.16501	-1.19029	-1.19198	0.8081	5.3931	0.01243	0.03548
77.08	35	0.95	5	4	76.8194	0.26058	0.26954	76.8105	-1.06603	0.0661	0.06722	0.067	0.71889	4.06073	3e-05	0.02672
83.61	40	0.95	5	4	78.156	5.45405	5.6168	77.9932	-0.74412	1.38345	1.40394	1.4086	0.67107	3.41073	0.01176	0.02244
81.89	45	0.95	5	4	79.4925	2.39753	2.46961	79.4204	-0.42222	0.60815	0.61722	0.61592	0.67353	3.44311	0.00229	0.02265
82	50	0.95	5	4	80.829	1.171	1.21208	80.7879	-0.10031	0.29703	0.3022	0.30127	0.72576	4.15785	0.00064	0.02735
81.97	55	0.95	5	4	82.1655	-0.19553	-0.20433	82.1743	0.22159	-0.0496	-0.0507	-0.05053	0.81828	5.55496	2e-05	0.03655
70.27	30	0.95	5	2	74.0752	-3.80521	-3.92926	74.1993	-1.72697	-0.96521	-0.98082	-0.98069	0.70046	3.80495	0.00627	0.02503
74.03	35	0.95	5	2	75.4117	-1.38174	-1.41401	75.444	-1.40507	-0.35049	-0.35455	-0.35351	0.59553	2.47498	0.00059	0.01628
81.85	40	0.95	5	2	76.7483	5.10173	5.1982	76.6518	-1.08316	1.29408	1.30626	1.30941	0.53706	1.82737	0.00645	0.01202
80.49	45	0.95	5	2	78.0848	2.40521	2.45126	78.0387	-0.76126	0.61009	0.61591	0.61461	0.54036	1.86214	0.00145	0.01225
81.43	50	0.95	5	2	79.4213	2.00868	2.05703	79.373	-0.43936	0.50951	0.51561	0.51433	0.60441	2.57928	0.00128	0.01697
81.6	55	0.95	5	2	80.7579	0.84215	0.87063	80.7294	-0.11745	0.21362	0.2172	0.2165	0.71303	3.97878	0.00032	0.02618
75.79	30	0.45	5	2	80.8517	-5.06172	-5.22852	81.0185	-0.09484	-1.28393	-1.30492	-1.30805	0.70416	3.85582	0.01122	0.02537
88.7	35	0.45	5	2	82.1882	6.51176	6.66135	82.0387	0.22706	1.65174	1.67061	1.68088	0.59079	2.42001	0.01282	0.01592
88.04	40	0.45	5	2	83.5248	4.51523	4.59566	83.4443	0.54897	1.14531	1.15547	1.15679	0.52153	1.66657	0.00476	0.01096
85.3	45	0.45	5	2	84.8613	0.43871	0.44631	84.8537	0.87087	0.11128	0.11224	0.11186	0.51451	1.59549	4e-05	0.0105
84.83	50	0.45	5	2	86.1978	-1.36782	-1.39724	86.2272	1.19278	-0.34696	-0.35067	-0.34963	0.57204	2.20679	0.00053	0.01452
85.31	55	0.45	5	2	87.5344	-2.22435	-2.29211	87.6021	1.51468	-0.56422	-0.57275	-0.57144	0.67787	3.50045	0.002	0.02303
77.62	30	0.45	5	4	82.2594	-4.6394	-4.85361	82.4736	0.2442	-1.17681	-1.20367	-1.20551	0.82822	5.71502	0.01338	0.0376
87.56	35	0.45	5	4	83.5959	3.96408	4.10646	83.4535	0.56611	1.00551	1.02341	1.02357	0.73409	4.27682	0.00752	0.02814
86.34	45	0.45	5	4	86.269	0.07102	0.07316	86.2668	1.20992	0.01802	0.01828	0.01822	0.67386	3.44751	0	0.02268
84.55	50	0.45	5	4	87.6055	-3.0555	-3.1605	87.7105	1.53182	-0.77505	-0.78825	-0.78724	0.71858	4.05641	0.00427	0.02669
83.58	55	0.45	5	4	88.942	-5.36203	-5.59546	89.1755	1.85373	-1.36011	-1.3894	-1.39382	0.80523	5.34768	0.01681	0.03518
81.31	30	0.45	4	4	80.1609	1.1491	1.21568	80.0943	-0.26123	0.29148	0.2998	0.29888	0.92261	7.33129	0.00104	0.04823
84.72	35	0.45	4	4	81.4974	3.22258	3.37546	81.3445	0.06068	0.81742	0.83659	0.83574	0.83901	5.89101	0.00664	0.03876
84.93	40	0.45	4	4	82.834	2.09605	2.18408	82.7459	0.38258	0.53168	0.54273	0.54143	0.79148	5.13309	0.00247	0.03377
84.52	45	0.45	4	4	84.1705	0.34952	0.36402	84.156	0.70449	0.08866	0.09048	0.09017	0.78659	5.05755	7e-05	0.03327
83.87	50	0.45	4	4	85.507	-1.637	-1.71199	85.582	1.02639	-0.41523	-0.42464	-0.42346	0.82509	5.66438	0.00165	0.03727
83.7	55	0.45	4	4	86.8435	-3.14353	-3.31695	87.0169	1.3483	-0.79737	-0.81907	-0.81816	0.90144	6.95357	0.0074	0.04575
81.31	30	0.45	4	2	78.7532	2.55678	2.67027	78.6397	-0.60027	0.64854	0.66278	0.66152	0.81275	5.46678	0.0039	0.03597
86.55	35	0.45	4	2	80.0897	6.46026	6.68101	79.869	-0.27836	1.63868	1.66644	1.67661	0.71662	4.02889	0.01898	0.02651
85.55	40	0.45	4	2	81.4263	4.12373	4.24283	81.3072	0.04354	1.04601	1.06101	1.06146	0.66052	3.27337	0.0065	0.02154
86.25	45	0.45	4	2	82.7628	3.48721	3.58615	82.6638	0.36545	0.88455	0.89701	0.89641	0.65483	3.20022	0.00457	0.02105
83.87	50	0.45	4	2	84.0993	-0.22932	-0.2368	84.1068	0.68735	-0.05817	-0.05911	-0.05891	0.70079	3.80944	2e-05	0.02506
82.7	55	0.45	4	2	85.4359	-2.73585	-2.85012	85.5501	1.00926	-0.69396	-0.70831	-0.70711	0.78941	5.10103	0.00419	0.03356
70.06	30	0.95	4	4	73.3844	-3.3244	-3.50344	73.5634	-1.89336	-0.84325	-0.86566	-0.86492	0.89122	6.77446	0.00807	0.04457
74.19	35	0.95	4	4	74.7209	-0.53092	-0.55439	74.7444	-1.57145	-0.13467	-0.13762	-0.13716	0.81107	5.44001	0.00017	0.03579
80.2	40	0.95	4	4	76.0575	4.14255	4.30635	75.8936	-1.24955	1.05078	1.07135	1.07189	0.76887	4.78794	0.00908	0.0315
79.35	45	0.95	4	4	77.394	1.95603	2.03379	77.3162	-0.92765	0.49616	0.50592	0.50465	0.77088	4.81824	0.00204	0.0317
79.47	50	0.95	4	4	78.7305	0.7395	0.77267	78.6973	-0.60574	0.18758	0.19174	0.19111	0.81678	5.5309	0.00033	0.03639
78.76	55	0.95	4	4	80.067	-1.30703	-1.37887	80.1389	-0.28384	-0.33153	-0.34052	-0.3395	0.89987	6.92594	0.00127	0.04557
70.01	30	0.95	4	2	71.9767	-1.96671	-2.04999	72.06	-2.2324	-0.49887	-0.50932	-0.50804	0.79457	5.18099	0.0022	0.03409
71.66	35	0.95	4	2	73.3132	-1.65324	-1.70764	73.3676	-1.9105	-0.41935	-0.4262	-0.42502	0.70366	3.84894	0.0012	0.02532
74.8	45	0.95	4	2	75.9863	-1.18629	-1.22021	76.0202	-1.26669	-0.30091	-0.30518	-0.30424	0.65731	3.23196	0.00053	0.02126
74.03	50	0.95	4	2	77.3228	-3.29282	-3.40344	77.4334	-0.94478	-0.83524	-0.84916	-0.84835	0.71075	3.94702	0.00484	0.02597
75.06	55	0.95	4	2	78.6594	-3.59935	-3.75596	78.816	-0.62288	-0.91299	-0.93265	-0.93223	0.80502	5.34445	0.00757	0.03516
75.24	30	0.45	6	4	84.3579	-9.1179	-9.62961	84.8696	0.74963	-2.31281	-2.37682	-2.41532	0.90879	7.08375	0.06341	0.0466
89.42	35	0.45	6	4	85.6944	3.72558	3.89579	85.5242	1.07153	0.94501	0.96636	0.96614	0.82405	5.64762	0.00853	0.03716
90.67	40	0.45	6	4	87.031	3.63905	3.78568	86.8843	1.39344	0.92307	0.94148	0.94112	0.77588	4.89386	0.00714	0.0322
88.94	45	0.45	6	4	88.3675	0.57252	0.5953	88.3447	1.71534	0.14522	0.14808	0.14759	0.77116	4.82247	0.00017	0.03173
85.67	50	0.45	6	4	89.704	-4.034	-4.2121	89.8821	2.03725	-1.02325	-1.04559	-1.04592	0.81065	5.43344	0.00965	0.03575
83.61	55	0.45	6	4	91.0405	-7.43053	-7.82813	91.4381	2.35915	-1.8848	-1.93457	-1.95287	0.88848	6.72679	0.04005	0.04426
73.43	30	0.45	6	2	82.9502	-9.52022	-9.92664	83.3566	0.41059	-2.41486	-2.46586	-2.50961	0.79771	5.22987	0.05192	0.03441
89.93	35	0.45	6	2	84.2867	5.64326	5.82687	84.1031	0.73249	1.43144	1.45454	1.4601	0.69981	3.79613	0.01377	0.02497
89.71	40	0.45	6	2	85.6233	4.08673	4.19827	85.5117	1.0544	1.03662	1.05067	1.05104	0.64258	3.04476	0.00603	0.02003
84.12	45	0.45	6	2	86.9598	-2.83979	-2.91594	87.0359	1.3763	-0.72033	-0.72992	-0.72877	0.63707	2.97576	0.00286	0.01958
86.34	55	0.45	6	2	89.6329	-3.29285	-3.42532	89.7653	2.02011	-0.83525	-0.85188	-0.85109	0.77528	4.88488	0.00584	0.03214
79.67	35	0.95	6	4	78.9179	0.75208	0.78654	78.8835	-0.5606	0.19077	0.19509	0.19446	0.82522	5.66645	0.00035	0.03728
85.78	40	0.95	6	4	80.2545	5.52555	5.7531	80.0269	-0.23869	1.40159	1.43016	1.43527	0.78405	5.01853	0.01685	0.03302
83.42	45	0.95	6	4	81.591	1.82903	1.9048	81.5152	0.08321	0.46394	0.47346	0.47221	0.78629	5.05297	0.00186	0.03324
84.78	50	0.95	6	4	82.9275	1.8525	1.93877	82.8412	0.40512	0.4699	0.48071	0.47946	0.83159	5.76979	0.00215	0.03796
84.11	55	0.95	6	4	84.264	-0.15403	-0.16277	84.2728	0.72702	-0.03907	-0.04016	-0.04003	0.91357	7.16898	2e-05	0.04716
70.56	30	0.95	6	2	76.1737	-5.61371	-5.86077	76.4208	-1.22155	-1.42395	-1.45495	-1.46051	0.80942	5.41391	0.01863	0.03562
76.89	35	0.95	6	2	77.5102	-0.62024	-0.64168	77.5317	-0.89964	-0.15733	-0.16002	-0.1595	0.72068	4.08601	0.00018	0.02688
85.32	40	0.95	6	2	78.8468	6.47323	6.66774	78.6523	-0.57774	1.64197	1.66646	1.67662	0.67333	3.44048	0.01669	0.02263
85.01	45	0.95	6	2	80.1833	4.82671	4.97298	80.037	-0.25583	1.22432	1.24273	1.24504	0.67612	3.47732	0.00936	0.02288
85.3	50	0.95	6	2	81.5198	3.78018	3.91382	81.3862	0.06607	0.95886	0.97567	0.97551	0.72848	4.19653	0.00673	0.02761
86.1	55	0.95	6	2	82.8564	3.24365	3.39069	82.7093	0.38798	0.82277	0.84121	0.84038	0.82097	5.59811	0.00642	0.03683
75.89	30	0.7	4	2	75.365	0.52503	0.54223	75.3478	-1.41634	0.13318	0.13534	0.13489	0.70202	3.82633	0.00012	0.02517
78.31	35	0.7	4	2	76.7015	1.60851	1.6457	76.6643	-1.09443	0.40801	0.4127	0.41154	0.59263	2.44136	0.00079	0.01606
79.67	40	0.7	4	2	78.038	1.63198	1.66185	78.0082	-0.77253	0.41396	0.41773	0.41656	0.52856	1.73876	0.00064	0.01144
80.05	45	0.7	4	2	79.3745	0.67546	0.68773	79.3623	-0.45062	0.17133	0.17288	0.17231	0.5266	1.71853	0.00011	0.01131
79.89	50	0.7	4	2	80.7111	-0.82107	-0.83971	80.7297	-0.12872	-0.20827	-0.21062	-0.20994	0.58737	2.38067	0.0002	0.01566
78.9	55	0.7	4	2	82.0476	-3.1476	-3.24844	82.1484	0.19319	-0.79841	-0.81109	-0.81015	0.69461	3.72518	0.00422	0.02451
75.97	30	0.7	4	4	76.7726	-0.80265	-0.83878	76.8088	-1.07729	-0.2036	-0.20813	-0.20745	0.8183	5.55532	0.00039	0.03655
79.45	35	0.7	4	4	78.1092	1.34083	1.38796	78.062	-0.75539	0.34011	0.34603	0.345	0.72647	4.16795	0.00084	0.02742
82.31	40	0.7	4	4	79.4457	2.8643	2.95081	79.3592	-0.43348	0.72655	0.73744	0.7363	0.67504	3.46296	0.00329	0.02278
81.98	45	0.7	4	4	80.7822	1.19777	1.23376	80.7462	-0.11158	0.30382	0.30835	0.30741	0.67332	3.44034	0.00057	0.02263
81.16	55	0.7	4	4	83.4553	-2.29528	-2.39676	83.5568	0.53223	-0.58221	-0.59494	-0.59364	0.8112	5.4422	0.00313	0.0358
80.98	35	0.7	5	2	78.8	2.18001	2.20824	78.7718	-0.589	0.55297	0.55654	0.55524	0.44577	0.94994	0.0008	0.00625
85.23	40	0.7	5	2	80.1365	5.09348	5.13547	80.0945	-0.2671	1.29199	1.29731	1.30033	0.35649	0.24942	0.00278	0.00164
82.98	45	0.7	5	2	81.473	1.50696	1.5192	81.4608	0.05481	0.38225	0.3838	0.38269	0.35388	0.23126	0.00024	0.00152
82.96	50	0.7	5	2	82.8096	0.15043	0.15232	82.8077	0.37671	0.03816	0.0384	0.03827	0.43948	0.89548	0	0.00589
83.56	55	0.7	5	2	84.1461	-0.5861	-0.59884	84.1588	0.69862	-0.14867	-0.15027	-0.14978	0.57518	2.24206	0.0001	0.01475
74.35	30	0.7	5	4	78.8712	-4.52115	-4.67652	79.0265	-0.57187	-1.14681	-1.16635	-1.16779	0.71858	4.05651	0.00935	0.02669
82.45	35	0.7	5	4	80.2077	2.24233	2.29772	80.1523	-0.24996	0.56878	0.57576	0.57446	0.61214	2.67122	0.00164	0.01757
85.89	40	0.7	5	4	81.5442	4.3458	4.43216	81.4578	0.07194	1.10234	1.11324	1.11414	0.55031	1.9683	0.00493	0.01295
84.12	45	0.7	5	4	82.8807	1.23928	1.26373	82.8563	0.39385	0.31435	0.31744	0.31647	0.5484	1.94775	0.0004	0.01281
83.67	50	0.7	5	4	84.2173	-0.54725	-0.56054	84.2305	0.71575	-0.13881	-0.14049	-0.14002	0.60697	2.60957	0.0001	0.01717
82.56	55	0.7	5	4	85.5538	-2.99378	-3.0945	85.6545	1.03766	-0.75939	-0.77206	-0.771	0.71124	3.95376	0.00401	0.02601
71.98	30	0.7	6	2	79.562	-7.58197	-7.83015	79.8101	-0.40548	-1.92321	-1.95443	-1.97345	0.70187	3.82433	0.02501	0.02516
83.34	35	0.7	6	2	80.8985	2.44151	2.49799	80.842	-0.08358	0.6193	0.62643	0.62513	0.59282	2.44352	0.00182	0.01608
87.65	40	0.7	6	2	82.235	5.41498	5.51433	82.1357	0.23833	1.37354	1.38608	1.39045	0.52917	1.74507	0.00705	0.01148
84.94	45	0.7	6	2	83.5715	1.36846	1.39341	83.5466	0.56023	0.34712	0.35027	0.34923	0.52761	1.72899	0.00045	0.01137
85.56	50	0.7	6	2	84.9081	0.65193	0.6668	84.8932	0.88214	0.16537	0.16724	0.16669	0.58864	2.39528	0.00013	0.01576
86.22	55	0.7	6	2	86.2446	-0.0246	-0.02539	86.2454	1.20404	-0.00624	-0.00634	-0.00632	0.69599	3.74394	0	0.02463
73.12	30	0.7	6	4	80.9697	-7.84965	-8.20236	81.3224	-0.06644	-1.99111	-2.03535	-2.05746	0.81751	5.54269	0.03723	0.03647
84.56	35	0.7	6	4	82.3062	2.25383	2.33292	82.2271	0.25547	0.5717	0.58164	0.58034	0.72587	4.15948	0.00237	0.02737
88.01	40	0.7	6	4	83.6427	4.3673	4.49908	83.5109	0.57737	1.10779	1.12438	1.12539	0.67471	3.45864	0.00763	0.02275
85.97	45	0.7	6	4	84.9792	0.99078	1.02054	84.9495	0.89928	0.25132	0.25506	0.25426	0.67331	3.44016	0.00039	0.02263
85.12	50	0.7	6	4	86.3157	-1.19575	-1.23724	86.3572	1.22118	-0.30331	-0.30853	-0.30758	0.72196	4.10406	0.00066	0.027
83.87	55	0.7	6	4	87.6523	-3.78228	-3.94972	87.8197	1.54309	-0.9594	-0.9804	-0.98027	0.81172	5.45033	0.00851	0.03586
88.45	35	0.45	4	1	79.6205	8.82948	9.17842	79.2716	-0.39138	2.23965	2.28347	2.31693	0.76868	4.78511	0.04121	0.03148
86.01	40	0.45	4	1	80.957	5.05296	5.22568	80.7843	-0.06947	1.28171	1.30343	1.30654	0.71672	4.03039	0.01161	0.02652
88.01	45	0.45	4	1	82.2936	5.71643	5.90892	82.1011	0.25243	1.45001	1.47422	1.48013	0.71154	3.95804	0.01464	0.02604
83.67	50	0.45	4	1	83.6301	0.03991	0.04142	83.6286	0.57434	0.01012	0.01031	0.01028	0.7541	4.56806	0	0.03005
81.65	55	0.45	4	1	84.9666	-3.31662	-3.47323	85.1232	0.89624	-0.84128	-0.86091	-0.86016	0.83715	5.86044	0.007	0.03856
73.88	30	0.45	5	1	80.3825	-6.50249	-6.75152	80.6315	-0.20786	-1.64939	-1.68068	-1.69121	0.75714	4.61302	0.02164	0.03035
89.65	35	0.45	5	1	81.719	7.93098	8.15478	81.4952	0.11405	2.01174	2.03993	2.06222	0.6531	3.178	0.02348	0.02091
87.89	40	0.45	5	1	83.0555	4.83446	4.9457	82.9443	0.43595	1.22629	1.24032	1.24259	0.59125	2.42536	0.00708	0.01596
84.21	45	0.45	5	1	84.3921	-0.18207	-0.18617	84.3962	0.75786	-0.04618	-0.0467	-0.04654	0.58514	2.35508	1e-05	0.01549
84.97	50	0.45	5	1	85.7286	-0.75859	-0.77889	85.7489	1.07976	-0.19242	-0.19498	-0.19434	0.63638	2.96718	0.0002	0.01952
87.13	55	0.45	5	1	87.0651	0.06488	0.0672	87.0628	1.40167	0.01646	0.01675	0.01669	0.73303	4.26164	0	0.02804
71.63	30	0.45	6	1	82.481	-10.851	-11.3734	83.0034	0.29757	-2.75241	-2.8179	-2.88687	0.84495	5.98884	0.07646	0.0394
89.97	35	0.45	6	1	83.8175	6.15248	6.38562	83.5844	0.61948	1.56061	1.58991	1.59823	0.75328	4.5559	0.01916	0.02997
89.21	40	0.45	6	1	85.154	4.05596	4.18818	85.0218	0.94138	1.02882	1.04545	1.04578	0.70049	3.80533	0.00713	0.02504
80.01	45	0.45	6	1	86.4906	-6.48057	-6.68874	86.6987	1.26329	-1.64383	-1.67003	-1.68028	0.69549	3.73713	0.01792	0.02459
85.58	50	0.45	6	1	87.8271	-2.24709	-2.32899	87.909	1.58519	-0.56999	-0.58028	-0.57898	0.73926	4.3513	0.00245	0.02863
89.28	55	0.45	6	1	89.1636	0.11638	0.1217	89.1583	1.9071	0.02952	0.03019	0.03009	0.82406	5.64783	1e-05	0.03716
75.76	30	0.7	4	1	74.8957	0.86426	0.89745	74.8625	-1.52935	0.21922	0.22339	0.22268	0.75808	4.62693	0.00038	0.03044
77.24	35	0.7	4	1	76.2323	1.00774	1.03663	76.2034	-1.20745	0.25562	0.25926	0.25844	0.65815	3.24276	0.00039	0.02133
76.89	40	0.7	4	1	77.5688	-0.67879	-0.69495	77.585	-0.88554	-0.17218	-0.17422	-0.17364	0.60116	2.54096	0.00014	0.01672
79.02	45	0.7	4	1	78.9053	0.11468	0.1174	78.9026	-0.56364	0.02909	0.02943	0.02933	0.59951	2.52153	0	0.01659
77.67	50	0.7	4	1	80.2418	-2.57184	-2.64453	80.3145	-0.24173	-0.65236	-0.66152	-0.66026	0.6536	3.18446	0.00247	0.02095
75.97	55	0.7	4	1	81.5784	-5.60837	-5.81985	81.7899	0.08017	-1.42259	-1.44917	-1.45462	0.7515	4.52977	0.01584	0.0298
70.45	30	0.7	5	1	76.9942	-6.54424	-6.72696	77.177	-1.02392	-1.65998	-1.683	-1.69359	0.64974	3.1352	0.01582	0.02063
78.61	35	0.7	5	1	78.3308	0.27924	0.28437	78.3256	-0.70202	0.07083	0.07148	0.07124	0.52994	1.75311	2e-05	0.01153
85.21	40	0.7	5	1	79.6673	5.54271	5.61837	79.5916	-0.38011	1.40594	1.4155	1.42036	0.45748	1.05338	0.00547	0.00693
81.04	45	0.7	5	1	81.0038	0.03618	0.03667	81.0033	-0.05821	0.00918	0.00924	0.00921	0.45554	1.03603	0	0.00682
81.54	50	0.7	5	1	82.3403	-0.80034	-0.81479	82.3548	0.2637	-0.20301	-0.20484	-0.20417	0.5249	1.70104	0.00015	0.01119
84.68	55	0.7	5	1	83.6769	1.00313	1.03053	83.6495	0.5856	0.25445	0.2579	0.25709	0.64287	3.04842	0.00036	0.02006
70.03	30	0.7	6	1	79.0927	-9.06274	-9.41081	79.4408	-0.51849	-2.29881	-2.34254	-2.37914	0.75819	4.62848	0.04215	0.03045
82.06	35	0.7	6	1	80.4293	1.63074	1.67755	80.3825	-0.19659	0.41365	0.41954	0.41837	0.65859	3.24846	0.00101	0.02137
83.87	45	0.7	6	1	83.1023	0.76768	0.78593	83.0841	0.44722	0.19473	0.19703	0.19639	0.6007	2.53552	0.00018	0.01668
85.67	50	0.7	6	1	84.4388	1.23116	1.26611	84.4039	0.76913	0.31229	0.31669	0.31573	0.65502	3.20261	0.00057	0.02107
89.01	55	0.7	6	1	85.7754	3.23463	3.35711	85.6529	1.09103	0.82048	0.83587	0.83502	0.75302	4.55207	0.00529	0.02995
70.12	30	0.95	4	1	71.5075	-1.38749	-1.45467	71.5747	-2.34542	-0.35194	-0.36036	-0.3593	0.84725	6.02677	0.00126	0.03965
70.45	35	0.95	4	1	72.844	-2.39401	-2.4871	72.9371	-2.02351	-0.60726	-0.61895	-0.61765	0.76269	4.69552	0.00298	0.03089
70.03	40	0.95	4	1	74.1805	-4.15054	-4.29289	74.3229	-1.70161	-1.05281	-1.07071	-1.07124	0.71788	4.04664	0.00786	0.02662
70.21	45	0.95	4	1	75.5171	-5.30707	-5.49033	75.7003	-1.3797	-1.34617	-1.36921	-1.3733	0.72026	4.08012	0.01295	0.02684
70.04	50	0.95	4	1	76.8536	-6.81359	-7.08339	77.1234	-1.0578	-1.72831	-1.76219	-1.77495	0.7694	4.79598	0.02459	0.03155
72.78	55	0.95	4	1	78.1901	-5.41012	-5.67865	78.4587	-0.73589	-1.37231	-1.40595	-1.41065	0.85729	6.19421	0.01962	0.04075
70.08	30	0.95	5	1	73.606	-3.52599	-3.66201	73.742	-1.83999	-0.89439	-0.91148	-0.91095	0.75981	4.6525	0.00641	0.03061
71.03	35	0.95	5	1	74.9425	-3.91251	-4.02688	75.0569	-1.51808	-0.99243	-1.00683	-1.00688	0.66438	3.32332	0.00593	0.02186
79.78	40	0.95	5	1	76.279	3.50096	3.58758	76.1924	-1.19618	0.88804	0.89896	0.89837	0.61258	2.67652	0.004	0.01761
79.06	45	0.95	5	1	77.6156	1.44443	1.48053	77.5795	-0.87427	0.36639	0.37094	0.36985	0.61554	2.71208	0.00069	0.01784
81.43	55	0.95	5	1	80.2886	1.14138	1.18686	80.2431	-0.23046	0.28952	0.29523	0.29432	0.77168	4.83032	0.00069	0.03178
70.45	30	0.95	6	1	75.7045	-5.25449	-5.51792	75.9679	-1.33456	-1.33283	-1.36583	-1.36987	0.8614	6.26323	0.01871	0.04121
74.31	35	0.95	6	1	77.041	-2.73101	-2.84188	77.1519	-1.01266	-0.69274	-0.70666	-0.70546	0.77866	4.93613	0.00405	0.03247
85.12	40	0.95	6	1	78.3775	6.74246	6.98533	78.1347	-0.69075	1.71026	1.74079	1.75294	0.73511	4.2914	0.02183	0.02823
87.04	45	0.95	6	1	79.7141	7.32593	7.59177	79.4482	-0.36885	1.85826	1.89168	1.90849	0.73772	4.32903	0.02597	0.02848
86.1	50	0.45	6	1	87.8271	-1.72709	-1.79004	87.89	1.58519	-0.43809	-0.446	-0.44479	0.73926	4.3513	0.00145	0.02863
88.32	55	0.45	6	1	89.1636	-0.84362	-0.88216	89.2022	1.9071	-0.21399	-0.21882	-0.21812	0.82406	5.64783	0.00044	0.03716

## Sheet: 11-Dimentioan predict value
NO.	Lower stope footwall dip angle	Footwall surface roughness	Loading drift interval	Ring burden	Experiment value	Predict value
	°		m	m	%	%
1	30	0.95	5	4	70.89	72.2343
2	35	0.95	5	4	77.08	73.6043
4	45	0.95	5	4	81.89	76.3443
5	50	0.95	5	4	82	77.7143
6	55	0.95	5	4	81.97	79.0842
7	30	0.95	5	2	70.27	72.2343
8	35	0.95	5	2	74.03	73.6043
10	45	0.95	5	2	80.49	76.3443
